# Supplementary material for: Roux-En-Y Gastric Bypass (RYGB) Surgery during High Liquid Sucrose Diet Leads to Gut Microbiota-Related Systematic Alterations
Source: Int J Mol Sci. 2022 Jan 20;23(3):1126. doi: 10.3390/ijms23031126 (PMC8835548; doi:10.3390/ijms23031126)
Supplement: Supplementary file 1 [file ijms-23-01126-s001.zip]

Archive with 1 entries (1 files):
- ijms-1546908 supplementary corrected.pdf
